# Supplementary material for: Properties of Sn-Doped PBZT Ferroelectric Ceramics Sintered by Hot-Pressing Method
Source: Materials (Basel). 2024 Oct 17;17(20):5072. doi: 10.3390/ma17205072 (PMC11509812; doi:10.3390/ma17205072)
Supplement: Supplementary file 1 [file materials-17-05072-s001.zip]

Archive with 1 entries (1 files):
- materials-3219490-supplementary.pdf
